# Supplementary material for: Potential Targets and Action Mechanism of Gastrodin in the Treatment of Attention-Deficit/Hyperactivity Disorder: Bioinformatics and Network Pharmacology Analysis
Source: Evid Based Complement Alternat Med. 2022 Sep 12;2022:3607053. doi: 10.1155/2022/3607053 (PMC9484880; doi:10.1155/2022/3607053)
Supplement: Supplementary Materials — Supplementary Table 1: the 460 DEGs in GSE85871. Supplementary Table 2: the known targets of gastrodin in four drug databases. Supplementary Table 3: 584 gastrodin-related drug targets. Supplementary Table 4: the ADHD-related disease genes. [file 3607053.f1.zip]

Archive with 4 entries (4 files):
- 3607053.f1/Supplementary Table 1.docx
- 3607053.f1/Supplementary Table 2.docx
- 3607053.f1/Supplementary Table 3.docx
- 3607053.f1/Supplementary Table 4.docx
